# Supplementary material for: Design and force analysis of end-effector for plug seedling transplanter
Source: PLoS One. 2017 Jul 5;12(7):e0180229. doi: 10.1371/journal.pone.0180229 (PMC5498097; doi:10.1371/journal.pone.0180229)
Supplement: S1 File — (XLSX) [file pone.0180229.s001.xlsx]

## Sheet: ex
extrusion force	region	tray number
8.55	1	1
8.66	1	1
11.54	1	1
9.26	1	1
8.83	1	1
9.26	1	1
10.89	1	1
6.82	1	1
9.44	1	1
11.16	1	1
15.21	1	2
15.06	1	2
14.41	1	2
14.74	1	2
14.58	1	2
15.06	1	2
13.65	1	2
14.52	1	2
15.01	1	2
15.12	1	2
14.62	1	3
14.24	1	3
13.59	1	3
13.58	1	3
14.19	1	3
14.19	1	3
13.6	1	3
14.09	1	3
13.93	1	3
14.9	1	3
7.62	1	4
11.25	1	4
12.02	1	4
16.3	1	4
14.19	1	4
9.26	1	4
12.62	1	4
12.72	1	4
6.05	1	4
10.06	1	4
11.95	1	5
13.15	1	5
13.9	1	5
12.77	1	5
13.58	1	5
12.99	1	5
13.1	1	5
12.37	1	5
13.04	1	5
13.73	1	5
13.96	1	6
13.09	1	6
13.36	1	6
13.04	1	6
12.99	1	6
13.21	1	6
13.15	1	6
13.97	1	6
13.46	1	6
13.25	1	6
15.36	1	7
11.57	1	7
12.93	1	7
12.77	1	7
14.67	1	7
15.05	1	7
14.34	1	7
10.6	1	7
13.53	1	7
10.38	1	7
13.74	1	8
14.99	1	8
15.15	1	8
14.88	1	8
15.1	1	8
15.26	1	8
15.04	1	8
14.77	1	8
14.94	1	8
16.19	1	8
16.29	1	9
16.67	1	9
15.53	1	9
15.31	1	9
15.96	1	9
16.62	1	9
16.24	1	9
15.86	1	9
15.86	1	9
16.67	1	9
16.82	2	1
11.38	2	1
12.74	2	1
11.82	2	1
14.22	2	1
12.59	2	1
10.04	2	1
9.99	2	1
14.92	2	1
10.3	2	1
16.69	2	2
16.32	2	2
14.63	2	2
15.61	2	2
16.32	2	2
15.49	2	2
15.56	2	2
16.49	2	2
16.91	2	2
15.95	2	2
16.15	2	3
13.98	2	3
15.88	2	3
16.37	2	3
16.43	2	3
16.04	2	3
16.1	2	3
16.21	2	3
15.71	2	3
16.59	2	3
14.63	2	4
12.89	2	4
15.28	2	4
14.95	2	4
15.83	2	4
16.8	2	4
16.32	2	4
14.08	2	4
16.53	2	4
16.49	2	4
14.96	2	5
16.15	2	5
15.56	2	5
15.12	2	5
15.02	2	5
15.56	2	5
16.37	2	5
15.56	2	5
15.73	2	5
15.4	2	5
12.41	2	6
15.5	2	6
15.02	2	6
15.6	2	6
15.78	2	6
16.03	2	6
15.88	2	6
15.12	2	6
15.45	2	6
11.98	2	6
15.87	2	7
15.28	2	7
15.77	2	7
15.72	2	7
15.13	2	7
15.88	2	7
15.51	2	7
15.83	2	7
16.53	2	7
16.43	2	7
16.42	2	8
16.86	2	8
16.43	2	8
16.15	2	8
15.94	2	8
15.88	2	8
15.99	2	8
16.36	2	8
16.27	2	8
16.1	2	8
15.87	2	9
15.99	2	9
16.08	2	9
15.23	2	9
16.15	2	9
15.67	2	9
15.56	2	9
15.61	2	9
16.05	2	9
15.78	2	9
18.66	3	1
18.45	3	1
18.94	3	1
18.56	3	1
18.44	3	1
18.56	3	1
18.82	3	1
18.51	3	1
18.56	3	1
17.8	3	1
18.38	3	2
18.34	3	2
18.72	3	2
18.28	3	2
18.55	3	2
18.06	3	2
18.56	3	2
18.78	3	2
18.29	3	2
18.39	3	2
18.44	3	3
18.34	3	3
18.38	3	3
17.63	3	3
18.77	3	3
17.42	3	3
18.13	3	3
17.96	3	3
18.4	3	3
18.35	3	3
18.88	3	4
19.21	3	4
18.23	3	4
18.94	3	4
18.56	3	4
18.56	3	4
17.9	3	4
18.55	3	4
18.78	3	4
18.89	3	4
17.9	3	5
17.91	3	5
18.12	3	5
17.85	3	5
17.96	3	5
17.96	3	5
18.34	3	5
15.84	3	5
18.72	3	5
16.98	3	5
18.12	3	6
18.24	3	6
16.93	3	6
17.68	3	6
17.74	3	6
16.59	3	6
15.61	3	6
13.87	3	6
14.81	3	6
15.56	3	6
14.79	3	7
17.46	3	7
17.63	3	7
15.45	3	7
16.21	3	7
15.89	3	7
17.14	3	7
17.79	3	7
17.78	3	7
17.24	3	7
16.91	3	8
16.54	3	8
16.59	3	8
17.18	3	8
16.25	3	8
16.69	3	8
16.27	3	8
16.43	3	8
16.65	3	8
15.82	3	8
15.17	3	9
15.28	3	9
15.01	3	9
15.66	3	9
15.88	3	9
15.67	3	9
15.38	3	9
15.83	3	9
15.77	3	9
15.92	3	9

## Sheet: ad
adhesive force	region	tray number
1.56	1	1
1.41	1	1
1.26	1	1
1.74	1	1
1.59	1	1
1.76	1	1
1.56	1	1
1.66	1	1
1.57	1	1
1.58	1	1
2.31	1	2
1.99	1	2
2.19	1	2
2.07	1	2
2.08	1	2
2.13	1	2
2.01	1	2
2.17	1	2
2.14	1	2
2.19	1	2
2.16	1	3
2.24	1	3
2.18	1	3
2.59	1	3
2.59	1	3
2.5	1	3
2.18	1	3
2.27	1	3
2.22	1	3
2.15	1	3
1.49	1	4
1.51	1	4
1.19	1	4
1.34	1	4
1.48	1	4
1.43	1	4
1.4	1	4
1.55	1	4
0.71	1	4
1.3	1	4
2.6	1	5
2.72	1	5
2.14	1	5
2.56	1	5
2.43	1	5
2.33	1	5
2.46	1	5
2.51	1	5
2.4	1	5
2.48	1	5
2.54	1	6
2.78	1	6
2.39	1	6
2.74	1	6
2.74	1	6
2.43	1	6
2.96	1	6
2.6	1	6
2.47	1	6
2.16	1	6
1.44	1	7
1.63	1	7
1.83	1	7
2.03	1	7
1.72	1	7
1.52	1	7
1.32	1	7
1.62	1	7
1.29	1	7
1.57	1	7
2.31	1	8
2.21	1	8
2.18	1	8
2.55	1	8
2.2	1	8
2.26	1	8
2.22	1	8
2.28	1	8
1.72	1	8
2.55	1	8
2.54	1	9
2.38	1	9
1.97	1	9
2.19	1	9
1.93	1	9
2.6	1	9
2.34	1	9
2.73	1	9
1.92	1	9
2.78	1	9
1.8	2	1
1.9	2	1
1.9	2	1
1.72	2	1
1.6	2	1
1.84	2	1
1.96	2	1
1.84	2	1
1.47	2	1
1.72	2	1
2.53	2	2
2.15	2	2
2.21	2	2
2.48	2	2
2.45	2	2
2.38	2	2
2.26	2	2
2.04	2	2
2.49	2	2
2.48	2	2
2.83	2	3
2.81	2	3
2.3	2	3
2.17	2	3
2.64	2	3
2.32	2	3
2.55	2	3
2.1	2	3
2.74	2	3
2.72	2	3
1.6	2	4
1.56	2	4
1.44	2	4
1.53	2	4
1.58	2	4
1.44	2	4
1.72	2	4
1.61	2	4
1.65	2	4
1.84	2	4
2.85	2	5
2.76	2	5
2.49	2	5
3.05	2	5
2.61	2	5
2.83	2	5
2.89	2	5
2.41	2	5
2.85	2	5
2.42	2	5
2.57	2	6
2.97	2	6
2.71	2	6
3.21	2	6
2.96	2	6
3.16	2	6
2.82	2	6
2.86	2	6
2.93	2	6
2.97	2	6
1.89	2	7
1.88	2	7
1.59	2	7
1.78	2	7
1.82	2	7
2.2	2	7
1.85	2	7
1.94	2	7
1.85	2	7
1.83	2	7
2.09	2	8
2.31	2	8
2.53	2	8
2.04	2	8
2.01	2	8
2.39	2	8
2.63	2	8
2.54	2	8
2.53	2	8
2.2	2	8
2.89	2	9
2.35	2	9
2.71	2	9
2.79	2	9
2.71	2	9
2.39	2	9
2.33	2	9
2.86	2	9
2.81	2	9
2.7	2	9
1.83	3	1
2.42	3	1
2.39	3	1
1.87	3	1
2.47	3	1
2.27	3	1
2.09	3	1
1.95	3	1
2.04	3	1
2.08	3	1
2.82	3	2
2.89	3	2
2.87	3	2
2.63	3	2
2.5	3	2
2.54	3	2
2.68	3	2
2.63	3	2
2.74	3	2
2.55	3	2
2.55	3	3
2.94	3	3
2.69	3	3
2.94	3	3
3.04	3	3
2.89	3	3
3.01	3	3
2.6	3	3
2.64	3	3
2.71	3	3
1.66	3	4
1.76	3	4
1.88	3	4
1.87	3	4
1.93	3	4
1.79	3	4
1.69	3	4
1.74	3	4
1.89	3	4
1.96	3	4
2.49	3	5
3.02	3	5
3.05	3	5
3.07	3	5
2.95	3	5
2.87	3	5
2.82	3	5
3.32	3	5
3.03	3	5
3.16	3	5
3.17	3	6
3.35	3	6
3.31	3	6
3.08	3	6
2.85	3	6
3.65	3	6
3.34	3	6
3.01	3	6
2.47	3	6
2.66	3	6
2.41	3	7
2.33	3	7
1.86	3	7
1.65	3	7
2.26	3	7
1.76	3	7
1.95	3	7
1.5	3	7
1.82	3	7
2.63	3	7
2.94	3	8
2.71	3	8
2.69	3	8
2.6	3	8
2.65	3	8
2.56	3	8
2.7	3	8
2.72	3	8
2.72	3	8
2.86	3	8
2.91	3	9
2.77	3	9
2.94	3	9
2.79	3	9
2.76	3	9
2.29	3	9
2.62	3	9
2.59	3	9
2.59	3	9
2.92	3	9
